# Supplementary material for: Identification, characterization, and structure-activity relationship of the ASIC3-selective peptide WRPRFa
Source: Commun Chem. 2025 Dec 12;8:407. doi: 10.1038/s42004-025-01786-7 (PMC12738692; doi:10.1038/s42004-025-01786-7)
Supplement: Supplementary file 4 — Supplementary Data 1 [file 42004_2025_1786_MOESM4_ESM.xlsx]

## Sheet: 1b
[RPRFa] (uM)	ASIC3
0.3	0.005528	0.017235	0.015031	0.016899	0.012564	0.006004
1	0.000916	0.024998	0.007832	0.015114	0.008968	0.004134
3	0.038697	0.03569	0.008891	0.038069	0.016192	0.021892
10	0.098213	0.082143	0.081108	0.140056	0.061051	0.052443
30	0.215434	0.170367	0.175171	0.267238	0.15791	0.102109
100	0.384044	0.349932	0.343441	0.429661	0.278795	0.207569

## Sheet: 1h
[WRPRFa] (uM)	ASIC3
0.3	0.02523	0.075439	0.099965	0.209871	0.046468	0.057567	0.001958
1	0.108844	0.133712	0.206317	0.293606	0.101707	0.113096	0.093529
3	0.380334	0.334825		0.488875	0.261047	0.359559	0.273174
10	0.51879	0.607462	0.585728	0.743944	0.498983	0.468162	0.551697
30	0.6511	0.836694	0.71434	0.88738	0.708651	0.707466	0.855523
100	0.744095	0.881367	0.856773	0.966425	0.841561	0.943396	0.911183

## Sheet: 3a
vehicle									WRPRFa
6.81	0.095606	0.0437	0.111484	0.051596	0.024317				7.02	0.337965	0.35166	0.1283	0.365125	0.396426
6.47	0.387839	0.295579	0.53085	0.205343	0.269938				6.89	0.733985	0.713193	0.406019	0.722508	0.7172
6.27	0.615934	0.522667	1.02764	0.457368	0.654386				6.36	1	1	1	1	1
6	0.668978	0.660638	0.644844	0.832146	0.707453				6.13	0.940297	0.943858	0.948962	0.909984	0.924051
5.01	1	1	1	1	1				5.05	0.900377	0.884232	0.948434	0.919291	0.902159
6.96	0.012114	0.010167	0.007326	0.008673	0.007225	0.008366			8	0.002475	0.014628	0.007155	0.001493	0.007328	0.006885	0.015773
6.74	0.040425	0.052721	0.042985	0.054645	0.035697	0.045328			7.81	0.007904	0.009309	0.001577	0.00224	0.007328	0.009527	0.002366
6.27	0.893359	0.848532	0.807342	0.657772	0.330259	0.625544			7.6	0.0301	0.013076	0.026316	0.010205	0.014971	0.024712	0.030166
5.97	0.933338	0.936684	0.808481	0.811568	0.504282	0.898726			7.41	0.17509	0.132757	0.184696	0.079776	0.091394	0.129787	0.212737
4.94	1	1	1	1	1	1			7.18	0.543473	0.50133		0.418544	0.397404	0.563573
									7.01	0.729741	0.711215		0.699938	0.649497	0.863799
									6.3	1	1	1	1	1	1	1
									7.4	0.032685	0.018022	0.055677	0.017426	0.019849	0.03387
									7.22	0.177313	0.159658	0.133734	0.133381	0.126083	0.254286
									7	0.76223	0.66451	0.608624	0.576551	0.599385	0.771688
									6.8	1.10767	1.02334	1.07314	1.00359	0.979033	0.986753
									6.33	1	1	1	1	1	1

## Sheet: 3c
time (s)
20	0.83877	0.977183	0.955278	1.0178	0.988227
10	0.990995	0.972512	0.792916	0.821997	0.833394
5	0.680918	0.655883	0.600367	0.72841	0.548413
3	0.614941	0.639879	0.587184	0.616902	0.73895
0.5	0.116536	0.109428	0.090148	0.083446	0.186387

## Sheet: 3d
	time (s)	pH 8						time (s)	pH 6
	0	1	1	1	1	1		3	1	1	1	1	1
	20	0.572522	0.547367	0.813527	0.704889	0.568623		5	0.868964	0.943484	0.906093	0.916378	0.920275
	40	0.33779	0.279988	0.623182	0.506192	0.316222		10	0.769716	0.886778	0.8121	0.843351	0.845103
	60	0.218836	0.145703	0.432504	0.360522	0.143731		20	0.78743	0.829411	0.757519	0.801282	0.819562
	80	0.150237	0.06921	0.304432	0.268749	0.077129		30	0.833778	0.79019	0.745117	0.787689	0.81151
	100	0.091325	0.034899	0.206106	0.20387	0.040721		40	0.81934	0.744259	0.737727	0.782469	0.801412
	120	0.073798	0.020244	0.153774	0.154717	0.032296		50	0.843727	0.716	0.727831	0.775389	0.796001
	140	0.011065	0.012889	0.10558	0.129701	0.020316		60	0.805266	0.680276	0.72312	0.770014	0.791513
	160	0.024697	0.007786	0.076298	0.113422	0.01521
	180	0.016736	0.005186	0.059065	0.089684	0.01616
	200	0.013921	0.002686	0.044668	0.069651	0.010618
	220	0.009602	0.003126	0.033913	0.062548	0.008116
	240			0.025237	0.057007	0.006615
	260			0.020179	0.045043	0.006706
	280			0.018231	0.037022	0.003171
	300			0.014684	0.034425	0.002555
	320			0.010757	0.033298	0.001355
	340				0.024021	0.000364

## Sheet: 3f
	V	A	C
I3s/Ipk	0.011332	0.053328	0.819505
		0.07209	0.827661
	0.003434	0.047348	0.653276
	0.000492	0.035739	0.676237
	0.00692	0.027756	0.618393

## Sheet: 3g
	V	D	C
I3s/Ipk	0.045059	0.079948	0.846824
	0.04282	0.119148	0.779051
	0.04373	0.150569	0.826178

## Sheet: 4d
E78Q	E378Q	E416Q	E421Q	WT
4.65794	0.920422	1.10407	1.45536	0.945528
7.32298	1.01399	1.13884	0.933554	1.03667
4.27447	0.958595	1.0337	0.719286	0.987121
8.41362			0.660392	1.03995
				0.900358

## Sheet: 4e
E78Q	E378Q	E416Q	E421Q	WT
0.783792	0.713046	0.870674	0.023284	0.859057
0.811705	0.875862	0.898148	0.080331	0.832355
0.818069	0.910122	0.890885	0.121369	0.843868
0.835454			0.081186	0.901493
				0.790863

## Sheet: 4f
pH	E78Q								pH	WRPRFa
7.01			0.038848			0.026927			7.01	0.836651	0.595395	0.476202	0.471121	0.668785
6.78	0.114051	0.054891	0.070971	0.066643		0.094795			6.78	0.96088	0.786943	0.686373	0.655011	0.768597
6.52	0.276393	0.08654	0.14647	0.223281	0.093002	0.27651			6.52	0.97392	0.951417	0.856964	0.835155	0.926083
6.29	0.618032	0.268798	0.593478	0.258143	0.137319	0.465858			6.29	1.0006	0.961285	0.932615	0.929441	0.977637
5.98	0.752889	0.302762	0.614922	0.587871	0.303603	0.677312			5.98	1	1	1	1	1
5.01	1	1	1	1	1	1
									7.57	0.019024	0.045813	0.020643	0.01601	0.01855
6.79	0.029286	0.054935	0.121378	0.12748	0.082112				7.4	0.088611	0.153747	0.035854	0.03879	0.077007
6.28	0.279305	0.338148	0.568385	0.506189	0.387098				7.18	0.290363	0.579439	0.193611	0.23421	0.309743
6.03	0.413168	0.665791	0.7551	0.766521	0.614294				6.97	0.558448	0.834341	0.456323	0.483548	0.483398
5.49	0.704195	0.851608	0.702313	0.876011	0.793332				6.26	0.961702	0.996518	0.980878	0.875861	0.947623
5	1	1	1	1	1				6	1	1	1	1	1

[truncated: 35 more sheets: 4g, 5a, 5b, 5c, 5d, 5e, 5f, 5g, 5h, 6b, 6d, 6e, 6f, 7a, 7d, 7f, 8a, 8c, S1a, S1b …]
